# Supplementary material for: The profile inter‐unit reliability
Source: Biometrics. 2019 Nov 10;76(2):654–63. doi: 10.1111/biom.13167 (PMC7318309; doi:10.1111/biom.13167)
Supplement: Supplementary file 2 — Supplementary Information [file BIOM-76-654-s002.zip]

Archive with 5 entries (4 files):
- DesignExample.R
- __MACOSX/
- __MACOSX/._DesignExample.R
- DesignFunctions.R
- __MACOSX/._DesignFunctions.R
